# Supplementary material for: Improving the Efficiency of Precise Genome Editing with CRISPR/Cas9 to Generate Goats Overexpressing Human Butyrylcholinesterase
Source: Cells. 2023 Jul 10;12(14):1818. doi: 10.3390/cells12141818 (PMC10378061; doi:10.3390/cells12141818)
Supplement: Supplementary file 1 [file cells-12-01818-s001.zip]

Archive with 1 entries (1 files):
- cells-2404474-supplementary.pdf
